# Supplementary material for: Use of a panel of four microRNAs in CSF as a predicted biomarker for postoperative neoangiogenesis in moyamoya disease
Source: CNS Neurosci Ther. 2021 May 4;27(8):908–18. doi: 10.1111/cns.13646 (PMC8265944; doi:10.1111/cns.13646)
Supplement: Supplementary file 1 — Tab S1 [file CNS-27-908-s003.xlsx]

## Sheet: Sheet1
Num	Gene Symbol	Forward primer(5-3)	Reverse primer(5-3)	Tm(℃)
1	5S	GGAGACCGCCTGGGAATA	Obtained in the kit	60
2	hsa-miR-155-5p	ATGCTAATCGTGATAGGGGTT	Obtained in the kit	60
3	hsa-miR-25-3p	TTGCACTTGTCTCGGTCTGA	Obtained in the kit	60
4	hsa-miR-486-3p	GGGCAGCTCAGTACAGGAT	Obtained in the kit	60
5	hsa-miR-486-5p	GTACTGAGCTGCCCCGAG	Obtained in the kit	60
6	hsa-miR-92a-3p	GCACTTGTCCCGGCCTGT	Obtained in the kit	60
7	hsa-miR-4732-3p	CTGACCTGTCCTGTTCTGAA	Obtained in the kit	60
