# Supplementary material for: Use of a panel of four microRNAs in CSF as a predicted biomarker for postoperative neoangiogenesis in moyamoya disease
Source: CNS Neurosci Ther. 2021 May 4;27(8):908–18. doi: 10.1111/cns.13646 (PMC8265944; doi:10.1111/cns.13646)
Supplement: Supplementary file 2 — Tab S2 [file CNS-27-908-s002.xlsx]

## Sheet: Sheet1
Group	AUC	95% CI	p Value	Sensitivity	Specificity
miR-25-3p	0.758	0.596-0.919	0.005	0.7	0.8
miR-155-5p	0.748	0.589-0.908	0.007	0.7	0.75
miR-486-3p	0.693	0.525-0.860	0.037	0.7	0.7
miR-92a-3p	0.842	0.717-0.968	0.000	0.85	0.75
Combined	0.970	0.926-1.000	0.000	0.85	1
Combined+Age	0.970	0.926-1.000	0.000	0.85	1
