# Supplementary material for: Use of a panel of four microRNAs in CSF as a predicted biomarker for postoperative neoangiogenesis in moyamoya disease
Source: CNS Neurosci Ther. 2021 May 4;27(8):908–18. doi: 10.1111/cns.13646 (PMC8265944; doi:10.1111/cns.13646)
Supplement: Supplementary file 3 — Tab S3 [file CNS-27-908-s001.xlsx]

## Sheet: Sheet1
GeneSymbol
EIF5A2
UBR1
BPTF
NOTCH2
ELF4
CTNNBL1
SLC12A4
PCDH7
PLEKHA1
GATAD2B
MED29
UBXN4
MAP1B
SLC25A36
TULP4
SOX11
SLC12A5
FBXW7
MYC
FKBP1A
FOPNL
SLC33A1
ZNRF3
RBFOX2
BAZ2B
RSBN1
PURG
PCMTD1
CPEB4
BCAT1
CTDSPL
GOLGA3
NUCKS1
GTF2E1
UHRF1BP1
NUFIP2
ZADH2
EXOC5
RNF44
OTUD7B
F11R
RLIM
UQCRFS1
G3BP2
GPR180
SNX13
DENND1B
SYNJ1
TEAD1
MYO5A
ANKRD28
CUX1
NR4A3
CPEB2
TBL1XR1
GIT2
OTUD4
PTPRD
SH3PXD2A
PCGF3
RNF141
PTPRJ
PNISR
HERPUD2
BSDC1
PLEKHB2
ATRX
MTMR9
EVI5
SLC25A16
RAB14
TNPO1
RORA
ZFHX4
EDEM3
SLC4A8
CELF2
NRG1
TRIO
NPNT
LUZP1
BMPR2
PLEKHG3
AFF1
AFF4
TRAK2
ATP7A
ZNF532
STX17
LDLRAD4
ARPC2
LPP
FMR1
SERTAD2
FOSL2
IKZF2
PDS5B
E2F3
DCX
TMCC1
SMURF1
NFIB
KCNA1
CDC42
TRIP13
RAP1B
SKI
NOVA1
STRN
ELOVL6
SLC9A3R2
SHOX
CUL3
PRDM13
FOXN3
KCNN3
FARP1
C16orf72
SLC4A10
S1PR1
NFATC2IP
RFX7
SETD7
CNTN4
TRAF3
AGPS
WWC1
USP9Y
TRIM33
ZBTB20
XRN1
FOXP1
DCP1A
CSMD1
NFIX
KCND2
LPIN1
PPP1R9A
APOL6
CREB3L2
HDAC9
ARFGEF2
HMBOX1
IGF2BP3
VEZF1
SESTD1
BRMS1L
MMP16
TFDP2
KLF12
JARID2
RGS7BP
TMEM237
ACSL4
CALCRL
LRRC40
LSM14A
TMEM215
ZC3H6
PDCD6IP
GREM1
NAMPT
VAPA
ZZZ3
KPNA1
THUMPD1
FXR2
RASAL2
ACTR2
ULK2
ARPC5
TMEM59
CPD
SEMA5A
CD47
C6orf89
SSH2
map4k4
PLAG1
YTHDF3
CDH11
CDK2
MAPK14
CDYL
SP1
PPP2R2A
PPM1A
SMARCAD1
TSC22D1
RBM33
PPP1R12B
CASC4
AGPAT3
MYLK
WBP4
SECISBP2L
DOCK4
DIP2B
TACC1
GABRG2
USP9X
UTY
EFNB2
CNN3
EYA1
PLCB1
IGSF1
PPP5C
CA8
CEBPG
NCOA3
rtf1
ELOVL5
BACH2
SC5D
LUC7L2
PDGFRA
AQP4
BICD2
RSRC2
MEIS1
TUBB2A
GABRB2
YWHAE
RPS6KA3
WNT1
FZD4
VCPIP1
SPOCK1
TJP1
SPIN1
ICK
GCLC
KIF11
WWC3
DIAPH2
PDS5A
RC3H1
MYO6
DACH1
ARID5B
SPRY3
GBAS
MECP2
IMPAD1
MAPK1
UTP15
ESRRG
FEM1C
HNRNPA3
ABCE1
PTPRB
ZNF468
SNX1
PTPN11
PJA2
RAB3IP
ADD1
LARP1
PDIK1L
CLEC2D
ANTXR1
TMEM106B
TMEFF2
SEL1L
FAM63B
ACVR1C
NCOA7
YWHAZ
VTI1A
SEMA3F
KDM5A
FGD6
NR2C2
LYPLA1
JAZF1
FYN
WDR26
AFF2
RAB31
BACH1
PCDHA6
GLUL
DICER1
ZFP36L2
PSD3
SOX1
EED
SULF2
SPRED1
MBLAC2
UBE2G1
PUM2
CSNK1G1
ACVR2B
RYBP
PDAP1
FREM2
AP1G1
USP47
DCUN1D3
SMAD5
SMAD2
NCOA1
GPR155
LPGAT1
ZBTB5
HIF1AN
ZNF273
MPP5
SORT1
PURB
SATB1
SCN9A
ZBTB41
ATP8A1
C2orf88
BRWD1
CEBPB
ITCH
RALGAPA1
CDC42BPB
BTBD3
ABHD2
SREK1IP1
PPM1E
NEGR1
PTBP3
MFAP3L
ASH1L
CACNA1C
PCDHA1
ANKFY1
PCDHAC2
PCDHAC1
ZBTB21
NR1D2
PCDHA9
CCPG1
SLC23A2
REEP1
PCDHA10
BDP1
H2AFV
GPR85
MBTD1
SOX30
RAD51B
BNC2
DCBLD2
CHD1
CDK14
pcsk2
FZD5
FAM168B
HMGB1
SOWAHC
DCAF10
YY1
PAK2
TP53INP1
PCDHA7
PCDHA8
HOOK1
CNBP
ZIC3
SCN1A
DLGAP2
SRSF1
PCDHA4
PCDHA3
PCDHA5
PCDHA12
PCDHA11
PCDHA2
PCDHA13
SGMS2
MIER3
SDC2
DCP2
PRICKLE2
GOLPH3
SHANK2
MYO10
METTL8
ATP1B1
MAPRE1
KIF3A
PRRC1
SDE2
CCND2
VKORC1L1
NUDT21
CBLL1
RAPH1
HOOK3
MDGA2
RBFOX1
CNOT6L
SPTBN1
MAPK1IP1L
SMARCE1
ETS1
GNA13
MRS2
NAA50
PRDM16
VPS13B
